# Supplementary material for: Infants are sensitive to the social signaling value of shared inefficient behaviors
Source: Sci Rep. 2023 Nov 16;13:20034. doi: 10.1038/s41598-023-46031-0 (PMC10654565; doi:10.1038/s41598-023-46031-0)
Supplement: Supplementary file 7 — Supplementary Information 2. [file 41598_2023_46031_MOESM7_ESM.xlsx]

## Sheet: Individual_Data
Subject	Condition	Age_(days)	Gender	Efficient_Outcome	Inefficient_Outcome	Order_Stimuli	Fam_video_1	Fam_video_2	Fam_video_3	Fam_video_4	Fam_video_5	Fam_video_6	Test_video_1	Test_video_2
1	Follower	427	Male	28.381	8.189	2	Inefficient_Right_Maze_3	Efficient_Left_Maze_1	Efficient_Left_Maze_2	Inefficient_Right_Maze_1	Inefficient_Right_Maze_2	Efficient_Left_Maze_3	Efficient_Outcome	Inefficient_Outcome
2	Follower	428	Female	8.841	8.104	4	Efficient_Left_Maze_3	Inefficient_Right_Maze_1	Inefficient_Right_Maze_2	Efficient_Left_Maze_1	Efficient_Left_Maze_2	Inefficient_Right_Maze_3	Efficient_Outcome	Inefficient_Outcome
3	Follower	420	Male	9.921	16.125	5	Inefficient_Left_Maze_3	Efficient_Right_Maze_1	Efficient_Right_Maze_2	Inefficient_Left_Maze_1	Inefficient_Left_Maze_2	Efficient_Right_Maze_3	Inefficient_Outcome	Efficient_Outcome
4	Follower	427	Male	11.286	18.802	8	Efficient_Right_Maze_3	Inefficient_Left_Maze_1	Inefficient_Left_Maze_2	Efficient_Right_Maze_1	Efficient_Right_Maze_2	Inefficient_Left_Maze_3	Efficient_Outcome	Inefficient_Outcome
5	Follower	428	Male	37.339	14.281	1	Inefficient_Right_Maze_3	Efficient_Left_Maze_1	Efficient_Left_Maze_2	Inefficient_Right_Maze_1	Inefficient_Right_Maze_2	Efficient_Left_Maze_3	Inefficient_Outcome	Efficient_Outcome
6	Follower	420	Female	35.56	13.89	3	Efficient_Left_Maze_3	Inefficient_Right_Maze_1	Inefficient_Right_Maze_2	Efficient_Left_Maze_1	Efficient_Left_Maze_2	Inefficient_Right_Maze_3	Inefficient_Outcome	Efficient_Outcome
7	Follower	427	Female	23.685	13.341	7	Efficient_Right_Maze_3	Inefficient_Left_Maze_1	Inefficient_Left_Maze_2	Efficient_Right_Maze_1	Efficient_Right_Maze_2	Inefficient_Left_Maze_3	Inefficient_Outcome	Efficient_Outcome
8	Follower	428	Male	31.843	29.844	7	Efficient_Right_Maze_3	Inefficient_Left_Maze_1	Inefficient_Left_Maze_2	Efficient_Right_Maze_1	Efficient_Right_Maze_2	Inefficient_Left_Maze_3	Inefficient_Outcome	Efficient_Outcome
9	Follower	420	Female	31.803	13.546	2	Inefficient_Right_Maze_3	Efficient_Left_Maze_1	Efficient_Left_Maze_2	Inefficient_Right_Maze_1	Inefficient_Right_Maze_2	Efficient_Left_Maze_3	Efficient_Outcome	Inefficient_Outcome
10	Follower	420	Male	15.642	10	4	Efficient_Left_Maze_3	Inefficient_Right_Maze_1	Inefficient_Right_Maze_2	Efficient_Left_Maze_1	Efficient_Left_Maze_2	Inefficient_Right_Maze_3	Efficient_Outcome	Inefficient_Outcome
11	Follower	427	Female	10.641	4.917	5	Inefficient_Left_Maze_3	Efficient_Right_Maze_1	Efficient_Right_Maze_2	Inefficient_Left_Maze_1	Inefficient_Left_Maze_2	Efficient_Right_Maze_3	Inefficient_Outcome	Efficient_Outcome
12	Follower	428	Male	9.562	7.465	1	Inefficient_Right_Maze_3	Efficient_Left_Maze_1	Efficient_Left_Maze_2	Inefficient_Right_Maze_1	Inefficient_Right_Maze_2	Efficient_Left_Maze_3	Inefficient_Outcome	Efficient_Outcome
13	Follower	420	Male	14.823	11.139	6	Inefficient_Left_Maze_3	Efficient_Right_Maze_1	Efficient_Right_Maze_2	Inefficient_Left_Maze_1	Inefficient_Left_Maze_2	Efficient_Right_Maze_3	Efficient_Outcome	Inefficient_Outcome
14	Follower	428	Male	20.002	5.023	8	Efficient_Right_Maze_3	Inefficient_Left_Maze_1	Inefficient_Left_Maze_2	Efficient_Right_Maze_1	Efficient_Right_Maze_2	Inefficient_Left_Maze_3	Efficient_Outcome	Inefficient_Outcome
15	Follower	420	Female	41.467	45	3	Efficient_Left_Maze_3	Inefficient_Right_Maze_1	Inefficient_Right_Maze_2	Efficient_Left_Maze_1	Efficient_Left_Maze_2	Inefficient_Right_Maze_3	Inefficient_Outcome	Efficient_Outcome
16	Follower	427	Female	12.242	4.477	6	Inefficient_Left_Maze_3	Efficient_Right_Maze_1	Efficient_Right_Maze_2	Inefficient_Left_Maze_1	Inefficient_Left_Maze_2	Efficient_Right_Maze_3	Efficient_Outcome	Inefficient_Outcome
17	Observer	428	Male	17.72	13.52	2	Inefficient_Right_Maze_3	Efficient_Left_Maze_1	Efficient_Left_Maze_2	Inefficient_Right_Maze_1	Inefficient_Right_Maze_2	Efficient_Left_Maze_3	Efficient_Outcome	Inefficient_Outcome
18	Observer	427	Female	4.14	18.625	4	Efficient_Left_Maze_3	Inefficient_Right_Maze_1	Inefficient_Right_Maze_2	Efficient_Left_Maze_1	Efficient_Left_Maze_2	Inefficient_Right_Maze_3	Efficient_Outcome	Inefficient_Outcome
19	Observer	428	Male	10.126	30.625	6	Inefficient_Left_Maze_3	Efficient_Right_Maze_1	Efficient_Right_Maze_2	Inefficient_Left_Maze_1	Inefficient_Left_Maze_2	Efficient_Right_Maze_3	Efficient_Outcome	Inefficient_Outcome
20	Observer	420	Female	7.117	13.865	7	Efficient_Right_Maze_3	Inefficient_Left_Maze_1	Inefficient_Left_Maze_2	Efficient_Right_Maze_1	Efficient_Right_Maze_2	Inefficient_Left_Maze_3	Inefficient_Outcome	Efficient_Outcome
21	Observer	427	Male	9	9.501	8	Efficient_Right_Maze_3	Inefficient_Left_Maze_1	Inefficient_Left_Maze_2	Efficient_Right_Maze_1	Efficient_Right_Maze_2	Inefficient_Left_Maze_3	Efficient_Outcome	Inefficient_Outcome
22	Observer	428	Male	3.837	8.901	8	Efficient_Right_Maze_3	Inefficient_Left_Maze_1	Inefficient_Left_Maze_2	Efficient_Right_Maze_1	Efficient_Right_Maze_2	Inefficient_Left_Maze_3	Efficient_Outcome	Inefficient_Outcome
23	Observer	420	Male	7.161	10.185	2	Inefficient_Right_Maze_3	Efficient_Left_Maze_1	Efficient_Left_Maze_2	Inefficient_Right_Maze_1	Inefficient_Right_Maze_2	Efficient_Left_Maze_3	Efficient_Outcome	Inefficient_Outcome
24	Observer	427	Female	20.501	19.685	3	Efficient_Left_Maze_3	Inefficient_Right_Maze_1	Inefficient_Right_Maze_2	Efficient_Left_Maze_1	Efficient_Left_Maze_2	Inefficient_Right_Maze_3	Inefficient_Outcome	Efficient_Outcome
25	Observer	428	Female	5.984	45.002	5	Inefficient_Left_Maze_3	Efficient_Right_Maze_1	Efficient_Right_Maze_2	Inefficient_Left_Maze_1	Inefficient_Left_Maze_2	Efficient_Right_Maze_3	Inefficient_Outcome	Efficient_Outcome
26	Observer	420	Male	8.621	6.612	6	Inefficient_Left_Maze_3	Efficient_Right_Maze_1	Efficient_Right_Maze_2	Inefficient_Left_Maze_1	Inefficient_Left_Maze_2	Efficient_Right_Maze_3	Efficient_Outcome	Inefficient_Outcome
27	Observer	427	Female	10.729	7.761	5	Inefficient_Left_Maze_3	Efficient_Right_Maze_1	Efficient_Right_Maze_2	Inefficient_Left_Maze_1	Inefficient_Left_Maze_2	Efficient_Right_Maze_3	Inefficient_Outcome	Efficient_Outcome
28	Observer	428	Male	9.722	9.226	7	Efficient_Right_Maze_3	Inefficient_Left_Maze_1	Inefficient_Left_Maze_2	Efficient_Right_Maze_1	Efficient_Right_Maze_2	Inefficient_Left_Maze_3	Inefficient_Outcome	Efficient_Outcome
29	Observer	420	Female	19.02	14.786	3	Efficient_Left_Maze_3	Inefficient_Right_Maze_1	Inefficient_Right_Maze_2	Efficient_Left_Maze_1	Efficient_Left_Maze_2	Inefficient_Right_Maze_3	Inefficient_Outcome	Efficient_Outcome
30	Observer	427	Male	6.141	37.23	4	Efficient_Left_Maze_3	Inefficient_Right_Maze_1	Inefficient_Right_Maze_2	Efficient_Left_Maze_1	Efficient_Left_Maze_2	Inefficient_Right_Maze_3	Efficient_Outcome	Inefficient_Outcome
31	Observer	428	Male	16.485	17.281	1	Inefficient_Right_Maze_3	Efficient_Left_Maze_1	Efficient_Left_Maze_2	Inefficient_Right_Maze_1	Inefficient_Right_Maze_2	Efficient_Left_Maze_3	Inefficient_Outcome	Efficient_Outcome
32	Observer	420	Male	6.077	16.801	1	Inefficient_Right_Maze_3	Efficient_Left_Maze_1	Efficient_Left_Maze_2	Inefficient_Right_Maze_1	Inefficient_Right_Maze_2	Efficient_Left_Maze_3	Inefficient_Outcome	Efficient_Outcome
